# Supplementary material for: Neurogenesis-Associated Protein, a Potential Prognostic Biomarker in Anti-PD-1 Based Kidney Renal Clear Cell Carcinoma Patient Therapeutics
Source: Pharmaceuticals (Basel). 2024 Mar 30;17(4):451. doi: 10.3390/ph17040451 (PMC11053496; doi:10.3390/ph17040451)
Supplement: Supplementary file 1 [file pharmaceuticals-17-00451-s001.zip]

Archive with 5 entries (5 files):
- Supplementary Files/SI_Figure 1.tif
- Supplementary Files/SI_Table1.docx
- Supplementary Files/SI_Table2.docx
- Supplementary Files/SI-Figure 2.tif
- Supplementary Files/SI-Figure 3.tif
